# Supplementary material for: Slowest possible replicative life at frigid temperatures for yeast
Source: Nat Commun. 2022 Dec 6;13:7518. doi: 10.1038/s41467-022-35151-2 (PMC9726825; doi:10.1038/s41467-022-35151-2)
Supplement: Supplementary file 4 — Supplementary Data 1 [file 41467_2022_35151_MOESM4_ESM.zip › Supplementary Data 1.txt]

// ----------------------------------------------------------------------------------
// PSEUDOCODE FOR SAMPLING DOUBLING TIMES AT NEAR-FREEZING TEMPERATURES
// input: 
//	T (Temperature)
//	R (ROS concentration)
//	n_cells (number of cells)

// output: 
//	dt_min_analytic (analytical minimum doubling time)
//	dt_min_samples (sampled minimum doubling time)
//	dt_delay (additional time due to ROS)

// algorithm:
//	see derivation of the equations in the supplement

sample_doubling_time(T, R, n_cells)
    // define model parameters
    tau_min_T0 = 2.5
    Tm = -10
    T0 = 5.02
    k = 0.77236
    a = 120.72
    rg_T0 = 11.23
    
    // compute analytical minimum doubling time
    dt_min_analytic = tau_min_T0 * exp( k*a * (1/(T-Tm) - 1/(T0-Tm)) )

    // sample minimum doubling times
    eps = random_normal(mu=0, sigma=1, n_cells)
    dt_min_samples = (tau_min_T0 + eps) * exp( k*a * (1/(T-Tm) - 1/(T0-Tm)) )
    
    // compute additional time due to [ROS]
    ROS = random_normal(mu = R, sigma = 1, n_cells)
    dt_delay = (1/rg_T0) * exp(a * (1/(T-Tm) - 1/(T0-Tm)) + ROS)

    return [dt_min_analytic, dt_min_samples, dt_delay]

// ----------------------------------------------------------------------------------
// PSEUDOCODE FOR 'code_fig6c.m'

// define experimentally observed single-cell doubling times
raw_data = [...]

// define experimental conditions for model and sample doubling times
T = 5
ROS = 3.2
n_cells = 5000000
[dt_min_analytic dt_min_samples dt_delay] = sample_doubling_time(T, ROS, n_cells)
dt_full = dtmin_samples + dt_delay

// restrict samples to duration of experimental time-lapse
timelapse_duration = 20
dt_full = dt_full[dt_full < timelapse_duration]

// plot experimental and sampled doubling times
plot raw_data as histogram
plot dt_full as distribution

// ----------------------------------------------------------------------------------
// PSEUDOCODE FOR 'code_fig6d.m'

// define experimental conditions for model and sample doubling times
n_cells = 100000
ROS = 3.2 * 0.985 ^ 300

// sampling the longest possible doubling times from the model
longest_dt = []
sampled_1C = []
temperature_list = from (5+30-0.1) to 0 with decrements of 0.1
for T in temperature_list
    // increase [ROS] for every temperature decrement
    ROS = ROS * (1/0.985)
    
    // sample doubling times from model
    [dt_min_analytic dt_min_samples dt_delay] = sample_doubling_time(T, ROS, n_cells)
    dt_full = dtmin_samples + dt_delay
    
    // assume that cells beyond the 99-th percentile cannot replicate
    longest_dt(T) = 99-th percentile of dt_full
    
    // show some doubling times at 1C estimated from model
    if (T == 1)
       sampled_1C = dt_full[1:50]

// plot longest possible doubling time as function of temperature
plot longest_dt(T) for T in temperature_list as line on logscale
plot sampled_1C as violinplot at 1C
// ----------------------------------------------------------------------------------
// PSEUDOCODE FOR SAMPLING DOUBLING TIMES AT NEAR-FREEZING TEMPERATURES
// input: 
//	T (Temperature)
//	R (ROS concentration)
//	n_cells (number of cells)

// output: 
//	dt_min_analytic (analytical minimum doubling time)
//	dt_min_samples (sampled minimum doubling time)
//	dt_delay (additional time due to ROS)

// algorithm:
//	see derivation of the equations in the supplement

sample_doubling_time(T, R, n_cells)
    // define model parameters
    tau_min_T0 = 2.5
    Tm = -10
    T0 = 5.02
    k = 0.77236
    a = 120.72
    rg_T0 = 11.23
    
    // compute analytical minimum doubling time
    dt_min_analytic = tau_min_T0 * exp( k*a * (1/(T-Tm) - 1/(T0-Tm)) )

    // sample minimum doubling times
    eps = random_normal(mu=0, sigma=1, n_cells)
    dt_min_samples = (tau_min_T0 + eps) * exp( k*a * (1/(T-Tm) - 1/(T0-Tm)) )
    
    // compute additional time due to [ROS]
    ROS = random_normal(mu = R, sigma = 1, n_cells)
    dt_delay = (1/rg_T0) * exp(a * (1/(T-Tm) - 1/(T0-Tm)) + ROS)

    return [dt_min_analytic, dt_min_samples, dt_delay]

// ----------------------------------------------------------------------------------
// PSEUDOCODE FOR 'code_fig6c.m'

// define experimentally observed single-cell doubling times
raw_data = [...]

// define experimental conditions for model and sample doubling times
T = 5
ROS = 3.2
n_cells = 5000000
[dt_min_analytic dt_min_samples dt_delay] = sample_doubling_time(T, ROS, n_cells)
dt_full = dtmin_samples + dt_delay

// restrict samples to duration of experimental time-lapse
timelapse_duration = 20
dt_full = dt_full[dt_full < timelapse_duration]

// plot experimental and sampled doubling times
plot raw_data as histogram
plot dt_full as distribution

// ----------------------------------------------------------------------------------
// PSEUDOCODE FOR 'code_fig6d.m'

// define experimental conditions for model and sample doubling times
n_cells = 100000
ROS = 3.2 * 0.985 ^ 300

// sampling the longest possible doubling times from the model
longest_dt = []
sampled_1C = []
temperature_list = from (5+30-0.1) to 0 with decrements of 0.1
for T in temperature_list
    // increase [ROS] for every temperature decrement
    ROS = ROS * (1/0.985)
    
    // sample doubling times from model
    [dt_min_analytic dt_min_samples dt_delay] = sample_doubling_time(T, ROS, n_cells)
    dt_full = dtmin_samples + dt_delay
    
    // assume that cells beyond the 99-th percentile cannot replicate
    longest_dt(T) = 99-th percentile of dt_full
    
    // show some doubling times at 1C estimated from model
    if (T == 1)
       sampled_1C = dt_full[1:50]

// plot longest possible doubling time as function of temperature
plot longest_dt(T) for T in temperature_list as line on logscale
plot sampled_1C as violinplot at 1C

// sampling the shortest possible doubling times from the model
shortest_dt = []
temperature_list = from 0 to 40 with increments of 1
for T in temperature_list
    // sample doubling times from model
    [dt_min_analytic dt_min_samples dt_delay] = sample_doubling_time(T, 0, n_cells)
    shortest_dt(T) = dt_min_analytic

// plot shortest possible doubling time as function of temperature
plot shortest_dt(T) for T in temperature_list as line on logscale

// define experimentally measured doubling times for each temperature
raw_data_temperatures = [...] 
raw_data_list(T) = [...] for T in raw_data_temperatures

// plot experimentally observed doubling times
plot raw_data_list(T) as violinplot for T in raw_data_temperatures
