# Supplementary material for: Slowest possible replicative life at frigid temperatures for yeast
Source: Nat Commun. 2022 Dec 6;13:7518. doi: 10.1038/s41467-022-35151-2 (PMC9726825; doi:10.1038/s41467-022-35151-2)
Supplement: Supplementary file 12 — Source Data [file 41467_2022_35151_MOESM12_ESM.xlsx]

## Sheet: Fig 1a
	Time (days)		0	7.0625	14.0417	21	29.0208	34.9583	41.875	49.1875	55.9375
	density (# of cells / mL)	v1	9507.5	24580	42940	84180	123365	166050	183085	215400	243700
		v2	9507.5	21890	38740	76010	117395	162245	196135	213955	245645
		v3	9507.5	23030	36870	79085	122145	166630	197595	217645	254505
		v4	9507.5	19155	31755	63725	115570	159170	191830	214625	237990
		v1	3017.5	4790	11195	18505	34100	49400	73055	83065	110030
		v2	3017.5	4580	10040	15355	26055	41390	58775	86635	122170
		v3	3017.5	6735	10010	15500	25000	40040	53080
		v4	3017.5	5940	8655	13520	21240	34185	52405	70465	67455
		v1	807.5	1700	2480	3410	3910	3890	3765	3280	3485
		v2	807.5	1000	2620	3000	2815	2690	2940	2470	2490
		v3	807.5	2035	2800	3300	3025	3140	3040	3500	4265
		v4	807.5	1400	2125	2700	2790	3195	2925	2500	2940
		v1	240.607	145	315	700	950	770	580	340	275
		v2	240.607	300	650	780	710	520	705	320	190
		v3	240.607	460	730	720	605	350	410	245	75
		v4	240.607	145	520	620	440	625	495	135	175
		v1	80.2023	35	85	85	120	no particles	85	15	no particles
		v2	80.2023	no particles	70	100	25	95	50	40	20
		v3	80.2023	no particles	65	85	90	80	15	no particles	no particles
		v4	80.2023	no particles	40	35	no particles	no particles	65	no particles	15

## Sheet: Fig 1b
	Population growth			Population no-growth			Carrying capacity
	Temperature (degrees Celcius)	Density (# of cells / mL)		Temperature (degrees Celcius)	Density (# of cells / mL)		Temperature (degrees Celcius)	Density (# of cells / mL)
	5.02	9507.5		3.95	132410		5.02	375685
	5.02	3017.5		3.95	29250		5.02	376692
	6.14	21810		3.95	6250		5.02	215406
	6.14	4537.5		3.95	1159.76		6.14	9.07297e+06
	6.14	792.5		4.63	123628		6.14	1.04735e+07
	6.14	171.493		4.63	23730		6.14	1.07827e+07
	6.14	6480		4.63	4447.5		6.14	1.09672e+07
	6.14	2002.5		4.63	942.573		6.14	1.02916e+07
	6.14	562.5		4.25	123628		6.14	1.00892e+07
	6.14	216.667		4.25	23730		6.14	8092350
	6.14	72.2222		4.25	4447.5		7.33	8894250
	6.14	24.0741		4.25	942.573		7.33	9.90504e+06
	7.33	27240		5.02	807.5		7.33	1.09103e+07
	7.33	5035		5.02	240.607		7.33	1.13083e+07
	7.33	920		5.02	80.2023		8.33	7.52491e+06
	7.33	201.107		5.02	26.7341		8.33	8.94409e+06
	7.33	40.2213		6.14	8		8.33	9.56319e+06
	7.33	8.04427					8.33	1.05619e+07
	8.33	25830					8.33	8.97044e+06
	8.33	5070					8.33	9.81722e+06
	8.33	927					8.33	10130125
	8.33	198					8.33	10009875
	8.33	32065					8.33	9.71281e+06
	8.33	6475					8.33	10104250
	8.33	950					9.33	8728000
	8.33	235.173					9.33	9.49472e+06
	8.33	47.0347					9.33	9.56028e+06
	8.33	9.40693					9.33	10938875
	9.33	30432.5					9.33	1.18985e+07
	9.33	5680					10.33	7.69959e+06
	9.33	1065					10.33	8.05566e+06
	9.33	227.887					10.33	8.93297e+06
	9.33	45.5773					10.33	8.45328e+06
	9.33	9.11547					10.33	6349500
	10.33	29620
	10.33	5550
	10.33	967
	10.33	217
	10.33	43
	10.33	8.6

## Sheet: Fig 1c
	Cell survival, proliveration and death (% of cells)					Doubling time (days)
		low initial density				high initial density (n=451)				low initial density (n=42)
		v1	v2	v3		v1	v2	v3		v1	v2	v3
	Duplicates	0.2258	0.1538	0.1429		7.07292	1.91667	2.9375		11.0451	5.02778	12.0556
	Dies	0.5806	0.6923	0.4762		6	3.05208	3.05208		4.125	3.76389	3.98611
	Grows w/o duplicating	0.129	0.0769	0.2381		4.96875	4.94792	4.9375		14.9722	5.10417	3.76389
						6.98958	4.02083	6		5.90972	9.21181	5.10417
		high initial density				16.1875	12.8958	2.10417		4.86111	4.98611	4.875
		v1	v2	v3		3.10417	8.91667	4.96875		5.10417	3.27778	8.03472
	Duplicates	0.285	0.2411	0.3503		7.07292	6.04167	4.96875		9.96528	2.68056	6.94792
	Dies	0.325	0.3972	0.3446		12.1458	6.01042	4.96875		4.86111	7.78472
	Grows w/o duplicating	0.255	0.2979	0.226		3.04167	12.0208	5.89583		5.10417	5.10417
						3.89583	4.03125	4.04167		8.86111	4.98611
						6.04167	6.04167	4.04167		8.03472	3.99653
						6.01042	3.10417	2.95833		6.95833	19.0972
						4.9375	8.94792	6.04167		6.95833	9.98611
						3.04167	7.07292	4		2.95833	8.86111
						2.95833	3.94792	4.02083		3.95833
						3.89583	4.9375	6.04167		4.93403
						7.02083	4.02083	4.02083		8.03472
						11.1667	8.07292	2.95833		13.1389
						3.10417	5.02083	6.04167		21.0486
						3.89583	4.94792	4.9375		9.98611
						15.0625	2.9375	4.0625		8.03472
						2.95833	4.04167	6.04167
						13.8958	3.04167	11.0625
						12.1458	1.95833	4.02083
						4.0625	5.02083	8
						7.02083	7.07292	4.03125
						10.0417	15.9375	4.04167
						3.04167	11.9583	3.10417
						3.04167	3.10417	5.02083
						4.03125	8.91667	3.97917
						2.95833	16.1875	3.04167
						5.02083	8.94792	11.9583
						4.03125	2.9375	4.96875
						4.04167	8.91667	5.89583
						2.0625	4.91667	5.89583
						6.01042	1.97917	4.9375
						8.0625	2.95833	5.89583
						5.89583	2.9375	3.05208
						7	1.97917	4.91667
						11.0208	2.95833	5.02083
						2.95833	5.02083	5.89583
						3.10417	3.05208	8.07292
						3.04167	5.02083	4.02083
						4.03125	2.95833	11.0208
						4.94792	14.125	6.01042
						4.96875	4.04167	5.02083
						8.97917	9	2.95833
						4.91667	5.02083	8.07292
						2.95833	7.875	3.04167
						4.0625	7.02083	2.95833
						2.9375	1.97917	2.9375
						4.96875	7.02083	9
						4.94792	2.95833	1.97917
						7.875	4.9375	1.91667
						10.9583	5.02083	7.02083
						4.04167	4.03125	6
						0.979167	12.0208	7.875
						2.95833	2.0625	5.02083
						2.95833	2.95833	6.04167
						8.07292	4.03125	8
						6.01042	2.95833	2.9375
						5.02083	3.89583	4.02083
						3.05208	5.02083	17.0625
						7.07292	5.89583	17.0625
						11.9375	17.0625	4.04167
						7	7.02083	2.95833
						12.0208	2.95833	7
						4.94792	4.03125	3.89583
						6.04167	8.07292	2.98958
						4	3.94792	2.95833
						17.0625	6.01042	6
						1.97917	6.98958	12.0208
						3.05208	4.04167	4.02083
						6.98958	5.02083	4.02083
						5.02083	6.98958	4.0625
						12.0208	4.04167	6
						4.02083	4.9375	3.97917
						4.03125	6.04167	4.02083
						4.94792	3.97917	8.94792
						2.04167	4.96875	4.04167
						8	11.1667	8
						3.97917	4.0625	2.0625
						1.91667	7.07292	5.89583
						8.07292	3.04167	3.10417
						14.0208	5.02083	3.04167
						8.07292	4.0625	3.89583
						3.10417	6.98958	4.91667
						2.95833	8.07292	4.91667
						7.02083	4.04167	4.96875
						7.875	3.10417	4.03125
						4.91667	1.91667	1.91667
						11.0208	4.02083	3.04167
						4.02083	9	3.04167
						6.04167	4.96875	4.04167
						4.04167	4.02083	2.95833
						2.95833	4.91667	2.95833
						2.95833	4.03125	1.95833
						5.02083	8.97917	5.02083
						3.89583	7.97917	7
						3.10417	7.875	2.95833
						2.10417	4.02083	1.0625
						11.0625	14.8958	13.8958
						6	8.07292	14.125
						4.02083	4.02083	16.1875
						2.95833	8.07292	14.125
						10.9583	4.04167	16.1875
						9.91667	4.96875	16.1875
						6.01042	11.9375	15.1875
						4.02083	10.9167	5.125
						3.05208	2.0625	16.1875
						4.9375	4.02083	16.1875
						4.96875	4.02083	16.1875
						4.02083	9
						4.02083	4.91667
						4.91667	7
						5.02083	7
						4.02083	5.02083
						4.96875	3.10417
						12.0208	4.02083
						7.07292	4.02083
						8.11458	4.02083
						9.1875	9
						8.11458	3.10417
						14.8958	2.10417
						7.875	4.96875
						2.9375	4.9375
						3.97917	4.02083
						7.875	7
						7.875	8.94792
						7.875	5.89583
						11.1667	6.04167
						15.1875	1.97917
						16.1875	2.95833
						13.0833	5.94792
						15.1875	6.04167
						15.1875	14.0208
						15.1875	7.07292
						11.1667	3.97917
						15.1875	2.95833
						15.1875	6
							5.89583
							4.02083
							5.89583
							7
							7
							2.95833
							7.07292
							4.03125
							4.96875
							5.94792
							3.94792
							4.16667
							4.96875
							4.04167
							4.04167
							12.1458
							8.07292
							5.125
							11.1667
							12.1458
							14.125
							12.1458
							5.02083
							3.05208
							15.1875
							15.1875
							14.125
							16.1875
							16.1875
							12.1458
							11.1667
							4.16667
							16.1875
							13.0833
							16.1875
							2.16667
							16.1875
							12.8958
							12.1458
							8.11458
							8.11458
							8.11458
							15.1875
							15.1875
							3.16667
							11.1667
							4.16667
							5.125
							4.16667
							11.1667
							11.1667
							12.1458
							11.1667
							16.1875
							13.0833
							13.0833
							15.1875
							15.1875
							11.1667

## Sheet: Fig 2a
		[Glutathione] (uM)			Population density (# of cells / mL)				t1 (after 17 days)			t2 (after 32 days)
	timepoint	mean (n=3)	S.E.M.		mean (n=3)	S.E.M.			[Glutathione] (uM)	Population density (# of cells / mL)		[Glutathione] (uM)	Population density (# of cells / mL)
	t2	0.635785	0.0401678		160903	5672.55		high density	0.157895	82710		0.714339	171295
	t1	0.212234	0.0283421		80636.7	4001.96			0.253377	86295		0.61108	151765
									0.225431	72905		0.581937	159650
	t2	0.169988	0.0253873		47358.3	7549.54			0.107592	17660		0.127346	39035
	t1	0.105729	0.00310122		18708.3	981.607			0.099674	20670		0.21518	62430
									0.109921	17795		0.167439	40610
	t2	0.108768	0.0281937		12373.3	3104.92			0.101071	5545		0.0655852	14335
	t1	0.0886508	0.00771137		5060	751.77			0.0903586	3585		0.161761	6290
									0.0745226	6050		0.0989571	16495
	t2	0.0331981	0.00411356		137.5	132.5		low density	0.0689334	65		0.0290846	5
	t1	0.0442478	0.0221733		101.667	39.1933			0.06381	180		0.0373117	270
									0	60		no measurement	population lost

## Sheet: Fig 2b and 2d
	Mitosox log10 values		Mean
		v1 (n=169)	2.94296	2.98127	2.67984	3.16768	3.54408	3.24889	4.03473	3.74336	3.19749	3.21585	3.28896	3.21805	3.4274	4.54577	2.97977	3.25527	3.72101	2.84906	2.71123	2.75271	2.4468	2.74572	3.11244	3.74151	3.48863	3.43229	3.94033	3.11358	3.12933	3.18992	1.46502	3.13675	3.37635	2.51363	2.14297	2.90996	2.88818	2.09132	2.49816	1.97414	2.3481	2.33402	2.37952	3.29132	3.01334	3.13133	2.67658
	No added GSH (high density)	v2 (n=168)	2.75074	2.67942	2.666	2.71335	2.65491	2.58274	2.36007	1.95485	2.6352	2.38902	2.37565	1.99899	2.30672	2.39901	2.45052	3.16227	3.30259	3.29578	3.58624	3.89572	4.6049	4.67507	3.88901	2.7129	2.79098	2.13814	2.17663	1.5255	2.72298	4.78092	3.62682	3.95285	3.72324	3.19037	2.83835	3.39026	3.03769	3.05501	3.41873	3.32153	2.11289	3.04227	2.64824	2.95646	2.94278	2.93892	2.85161
		v3 (n=237)	2.82032	1.8846	3.64735	2.83124	1.96926	2.26499	1.86279	2.20544	2.11119	3.01213	2.81994	3.24485	2.4337	2.27399	2.3256	2.46593	2.49781	2.73835	3.96626	3.13855	2.72446	2.81424	2.63821	2.69844	2.66199	2.75409	2.55174	2.70201	2.67596	2.96553	3.04128	2.76627	1.83348	1.71415	3.2245	2.89418	2.99348	3.06679	3.08374	3.57627	3.44308	2.47441	2.52615	4.08748	3.90263	4.69924	1.84511
		v1 (n=32)	3.43108	3.19811	3.76322	3.85168	3.45864	3.86008	3.32958	2.91805	3.79528	3.79378	3.0621	3.38914	3.01316	3.01401	3.17501	3.19965	3.80803	3.82299	3.80047	3.27134	4.1524	4.03647	3.34857	3.7945	3.79224	3.33728	3.65684	3.09568	3.09341	2.73366	2.93885	3.38519	2.90514
	No added GSH (low density)	v2 (n=29)	3.64502	3.15363	3.85463	3.75074	3.30291	3.20888	3.41921	3.39399	3.47556	3.90406	3.72948	3.72697	3.22882	3.30687	3.91108	3.12028	3.98696	2.98982	3.4164	3.45618	3.61098	4.08927	4.74476	3.69184	3.23343	3.23136	3.75513	3.73689	4.56367	4.71185
		v3 (n=42)	3.5508	3.06661	2.90518	2.77104	4.62425	4.64939	4.67357	2.84427	2.935	2.65161	2.88271	3.2689	3.65415	3.41008	3.25198	4.66172	4.70981	4.71504	3.83731	3.33768	3.14909	3.59251	3.0595	2.98607	2.82289	3.12593	3.68571	3.42773	3.89676	3.76824	3.23984	4.35237	4.46067	4.70609	2.82827	3.52096	3.00871	3.48499	3.45245	4.38494	3.40585	3.0716	2.85204
		v1 (n=84)	2.62437	3.40374	2.92685	2.76339	2.69854	2.47421	2.51613	2.50779	2.32349	2.46582	2.84349	2.55159	2.81103	2.67045	2.40477	2.48179	2.56887	2.49637	2.17303	2.39218	2.59443	2.52753	2.38142	2.08061	1.83893	2.28726	1.94276	2.61917	2.55201	2.5236	2.29387	2.55949	2.92779	2.94031	3.74661	2.68673	2.65078	2.46973	2.67675	2.85571	2.71146	2.75468	2.78787	2.31418	2.66036	1.86202	2.36216
	With added GSH (low density)	v2 (n=97)	2.71181	2.07182	1.51954	2.86369	3.00965	2.96611	2.88513	2.32688	2.48861	2.49144	2.63354	2.69292	2.38746	2.83353	2.95417	3.18444	2.88643	4.79978	4.70784	1.41699	1.95215	2.1456	2.51104	2.59735	2.58897	2.10025	2.81948	2.77345	2.70674	3.62627	2.30745	2.58065	2.77458	2.2557	2.40165	1.96916	2.02197	2.47907	2.46082	2.48034	2.40081	2.31328	2.47672	2.66385	2.70356	2.309	2.17313
		v3 (n=223)	2.45296	3.21506	2.82731	2.76642	2.72116	3.03191	2.86731	2.78546	2.83306	2.34524	2.44378	2.55297	3.95832	2.56812	2.45863	3.38371	3.9875	2.89477	2.93549	2.7932	2.74033	2.72577	2.76329	2.73667	2.61574	1.9594	1.97065	1.84688	1.77747	2.6069	2.40151	2.37535	2.20132	2.619	2.52226	2.44466	2.16324	2.53186	2.59485	1.95333	2.32396	2.34308	3.09941	2.50125	2.24398	1.75381	2.0414
			Mean	S.E.M.
		No added GSH (high density)	2.83801	0.0561898
		No added GSH (low density)	3.5423	0.061906
		With added GSH (low density)	2.59638	0.0760215
[truncated: 191 more columns]

## Sheet: Fig 2c
	Population density (# of cells / mL)	Time (Days)	0	2.27083	5.14583	8.9375	15.1458	23.0104
	No added GSH	v1	123.75	no particles	110	85	no particles	30
		v2	123.75	230	225	145	105	125
		v3	123.75	85	190	175	115	100
	Added GSH (50 uM)	v1	123.75	215	705	1805	5875	32285
		v2	123.75	215	565	1185	4635	16465
		v3	123.75	245	545	1080	2895	10910

## Sheet: Fig 2e
		Doubling time (days)			[Glutathione] (uM, quantified)				Added GSH (low density)
		mean	S.E.M.		mean	S.E.M.			[Glutathione] (uM, added)		1000	200	40	8	1.6
	Added GSH (low density)	2.88043	0.154833		1000	-				v1	2.75049	3.07373	3.28757	4.21639	5.93638
		2.98568	0.232		200	-			Doubling time (days)	v2	2.70197	2.54712	3.30134	4.3587	5.24812
		3.31103	0.0170495		40	-				v3	3.18883	3.33619	3.34419	4.28815	6.76414
		4.28775	0.0410807		8	-
		5.98288	0.438253		1.6	-
									No added GSH (high density)		v1	v2	v3		v1	v2	v3		v1	v2	v3
	No added GSH (high density)	7.25247	0.161807		0.212234	0.0283421			[Glutathione] (uM, quantified)		0.157895	0.253377	0.225431		0.107592	0.099674	0.109921		0.101071	0.0903586	0.0745226
		8.6043	0.22078		0.105729	0.00310122			Doubling time (days)		7.15878	7.03106	7.56757		8.84257	8.16321	8.80711		9.14065	12.0019	8.72495
		9.95584	1.03005		0.0886508	0.00771137
									No added GSH (low density)		v1	v2	v3		v1	v2	v3
	No added GSH (low density)	inf	-		0.0442478	0.0221733			[Glutathione] (uM, quantified)		0.0689334	0.06381	0		0.0290846	0.0373117	no measurement
		inf	-		0.0331981	0.00411356			Doubling time (days)		inf	inf	inf		inf	inf	inf

## Sheet: Fig 2f
		Relative oxidation rate (to 1x media)
		0.2x media	1x media w/ superoxide scavenger
	v1	0.337357	0.154506
	v2	0.350808	0.145827
	v3	0.365622	0.155449
	Mean	0.351262	0.151928
	S.E.M.	0.0081624	0.00306213

## Sheet: Fig 2g
	Amount of nutrients (x-fold of SC)		0.01	0.05	0.1	0.2	0.3	0.4	0.5	0.6	0.8	1
	Doubling time (days)	v1	inf	6.14492	4.58431	4.51268	4.06777	4.31062	4.89511	5.25112	8.25175	6.87646
		v2	inf	6.14492	4.37593	4.01127	4.12588	4.51268	5.44927	6.27851	6.56389	7.80571
		v3	inf	7.80571	4.65825	4.58431	4.37593	4.89511	5.34836	6.0169	6.71654	9.62704
		Mean	inf	6.69852	4.5395	4.36942	4.18986	4.5728	5.23091	5.84884	7.1774	8.10307
		S.E.M.	-	0.553597	0.0845224	0.180265	0.0945353	0.171384	0.17041	0.308255	0.538982	0.807825

## Sheet: Fig 2i
		Amount of non-sugar nutrients (fold-x of 1x SC medium)	0.05	0.1	0.25	0.5	0.75	1			Amount of non-sugar nutrients (fold-x of 1x SC medium)	0.05	0.1	0.25	0.5	0.75	1
	Added GSH (uM)	Average fold-change in population density after 5 weeks:								Added GSH (uM)	v1
	250		5.71014	144.623	161.087	388.638	1573.87	2407.8		250		7.65217	260.913	217.696	505.826	1491.22	2702.78
	10		62.0397	229.992	232.897	214.056	217.365	238.381		10		81	224.786	180.167	167.524	129.524	141.357
	3.33		37.119	237.667	244.317	210.714	172.452	106.389		3.33		35.4286	239.786	207.905	128.357	126.595	58.7381
	1		26.6032	202.008	226.357	179.04	42.8016	1.88095		1		33.4286	218.095	158.19	135.81	18.9762	1.2381
	0		15.1825	158.048	202.254	72.5556	2.25397	0.0714286		0		15.8095	138.167	157.405	42.7619	1.38095	0.047619
											Amount of non-sugar nutrients (fold-x of 1x SC medium)	0.05	0.1	0.25	0.5	0.75	1
										Added GSH (uM)	v2
										250		5.65217	57.5217	133.087	376.174	1800.52	2659.83
										10		42.7143	223.571	278.952	269.571	218.381	265.048
										3.33		30.4524	225.667	276.19	219.048	183.333	95.5714
										1		26	198.024	286.476	196.952	29.2619	0.761905
										0		14.0238	141.5	245.476	52.2619	1.04762	0
											Amount of non-sugar nutrients (fold-x of 1x SC medium)	0.05	0.1	0.25	0.5	0.75	1
										Added GSH (uM)	v3
										250		3.82609	115.435	132.478	283.913	1429.87	1860.78
										10		62.4048	241.619	239.571	205.071	304.19	308.738
										3.33		45.4762	247.548	248.857	284.738	207.429	164.857
										1		20.381	189.905	234.405	204.357	80.1667	3.64286
										0		15.7143	194.476	203.881	122.643	4.33333	0.166667

[truncated: 13 more sheets: Fig 3b, Fig 3c, Fig 3d, Fig 4a and 4b, Fig 4c, Fig 4e, Fig 5a, Fig 5b, Fig 5c, Fig 5d, Fig 6b, Fig 6c, Fig 6d]
